# Supplementary material for: A Val292 substitution combined with an alanine duplication (ADUP) in the Ω loop of ADC β-lactamase confers reduced susceptibility to advanced β-lactam agents, including cefiderocol
Source: mBio. 2026 Apr 8;17(5):e03518-25. doi: 10.1128/mbio.03518-25 (PMC13170308; doi:10.1128/mbio.03518-25)
Supplement: Table S2 — Key genetic features of A. baumannii clinical isolates. [file mbio.03518-25-s0002.xlsx]

## Sheet: Sheet1
Table S2. Key genetic features of blaADC-225, blaADC-227, and blaADC-33-carrying A. baumannii clinical isolates.
ARLG-ID	PasST	OxST	FDC (ug/ml)	blaADC	ISAba1 insertion upstream of ADC gene	PBP3	pirA	piuA	piuC	carO	Acquired blaOXA	Intrinsic blaOXA
ARLG-6399	2	281	16	ADC-225	+	T526S	intact	intact	intact	intact	OXA-23	OXA-82
ARLG-8814	2	281	8	ADC-225	+	T511S	intact	intact	intact	intact	none	OXA-82
ARLG-8818	2	281	8	ADC-225	+	T511S	intact	intact	intact	intact	none	OXA-82
ARLG-8841	2	281	8	ADC-225	+	wt	intact	intact	intact	intact	none	OXA-82
ARLG-9066	2	281	8	ADC-225	+	wt	intact	intact	intact	intact	none	OXA-82
ARLG-6343	195	281	32	ADC-227	+	wt	intact	intact	intact	intact	OXA-23	OXA-82
ARLG-8917	195	281	16	ADC-227	+	wt	intact	intact	intact	intact	OXA-23	OXA-82
ARLG-8918	195	281	32	ADC-227	+	wt	intact	intact	intact	intact	OXA-23	OXA-82
ARLG-8919	195	281	32	ADC-227	+	wt	intact	intact	intact	intact	OXA-23	OXA-82
ARLG-8920	195	281	32	ADC-227	+	wt	intact	intact	intact	intact	OXA-23	OXA-82
ARLG-6273	2	281	2	ADC-33	+	wt	intact	intact	intact	intact	OXA-23	OXA-82
ARLG-6274	2	281	4	ADC-33	+	wt	intact	intact	intact	intact	OXA-23	OXA-82
ARLG-6275	2	281	4	ADC-33		wt	intact	intact	intact	intact	OXA-23	OXA-82
ARLG-6277	2	281	4	ADC-33		wt	intact	intact	intact	intact	OXA-23	OXA-82
ARLG-6278	2	281	4	ADC-33		F548I	intact	intact	intact	intact	OXA-23	OXA-82
ARLG-6281	2	281	4	ADC-33		wt	intact	intact	intact	intact	none	OXA-82
ARLG-6284	2	281	4	ADC-33		wt	intact	intact	intact	intact	OXA-23	OXA-82
ARLG-6287	2	281	4	ADC-33		wt	intact	intact	intact	L55*	OXA-23	OXA-82
ARLG-6295	2	281	4	ADC-33		wt	intact	intact	intact	intact	OXA-23	OXA-82
ARLG-6296	2	281	4	ADC-33		K389E	intact	intact	intact	intact	OXA-23	OXA-82
ARLG-6301	2	1839	0.5	ADC-33	+	wt	intact	intact	intact	intact	OXA-23	OXA-82
ARLG-6306	2	281	0.25	ADC-33	+	wt	intact	intact	intact	intact	none	OXA-82
ARLG-6315	NF	281	4	ADC-33		wt	intact	intact	intact	intact	OXA-23	OXA-82
ARLG-6316	2	281	2	ADC-33	+	wt	intact	intact	intact	intact	OXA-23	OXA-82
ARLG-6323	2	281	4	ADC-33	+	wt	intact	intact	intact	intact	OXA-23	OXA-82
ARLG-6324	2	281	4	ADC-33		wt	intact	intact	intact	intact	none	OXA-82
ARLG-6325	2	281	2	ADC-33		wt	intact	intact	intact	intact	OXA-23	OXA-82
ARLG-6327	2	281	2	ADC-33		wt	intact	intact	intact	intact	OXA-23	OXA-82
ARLG-6328	2	281	0.5	ADC-33	+	Y196S	intact	intact	intact	intact	none	OXA-82
ARLG-6330	2	281	2	ADC-33		K389E	intact	intact	intact	intact	OXA-23	OXA-82
ARLG-6332	2	281	4	ADC-33		wt	intact	intact	intact	intact	OXA-23	OXA-82
ARLG-6334	2	281	4	ADC-33		wt	intact	intact	intact	intact	OXA-23	OXA-82
ARLG-6335	2	281	8	ADC-33	+	wt	intact	intact	intact	intact	OXA-23	OXA-82
ARLG-6336	2	281	4	ADC-33		wt	intact	intact	intact	intact	OXA-23	OXA-82
ARLG-6339	2	281	8	ADC-33		wt	K242*	intact	intact	intact	OXA-23	OXA-82
ARLG-6388	2	281	8	ADC-33		wt	intact	intact	intact	intact	OXA-23	OXA-82
ARLG-6396	2	281	2	ADC-33		wt	intact	intact	intact	intact	none	OXA-82
ARLG-6398	2	281	4	ADC-33		wt	intact	intact	intact	intact	OXA-23	OXA-82
ARLG-6400	2	281	2	ADC-33		K389E	intact	intact	intact	intact	OXA-23	OXA-82
ARLG-6401	2	281	4	ADC-33		K389E	intact	intact	intact	intact	OXA-23	OXA-82
ARLG-6407	2	281	8	ADC-33		wt	intact	intact	intact	intact	OXA-23	OXA-82
ARLG-6409	2	281	8	ADC-33	+	wt	intact	intact	intact	intact	none	OXA-82
ARLG-8822	2	281	8	ADC-33		wt	intact	intact	intact	intact	OXA-23	OXA-82
ARLG-8823	2	281	4	ADC-33		wt	intact	intact	intact	intact	none	OXA-82
ARLG-8824	2	281	8	ADC-33		wt	intact	intact	intact	intact	OXA-23	OXA-82
ARLG-8826	2	281	4	ADC-33		wt	intact	intact	intact	intact	none	OXA-82
ARLG-8827	2	281	8	ADC-33		wt	intact	intact	intact	intact	none	OXA-82
ARLG-8845	2	281	4	ADC-33		wt	intact	intact	intact	intact	OXA-23	OXA-82
ARLG-8849	2	281	4	ADC-33		wt	intact	intact	intact	intact	OXA-23	OXA-82
ARLG-8862	2	281	8	ADC-33		wt	intact	intact	intact	intact	OXA-23	OXA-82
ARLG-8863	2	1839	8	ADC-33		wt	intact	intact	intact	intact	none	OXA-82
ARLG-8869	2	1839	8	ADC-33		wt	intact	intact	intact	intact	none	OXA-82
ARLG-8874	2	281	4	ADC-33		wt	intact	intact	intact	intact	OXA-23	OXA-82
ARLG-8916	2	281	8	ADC-33		Y196S	intact	intact	intact	intact	none	OXA-82
ARLG-8929	2	281	32	ADC-33	+	wt	intact	intact	intact	intact	OXA-23	OXA-82
ARLG-8932	2	281	8	ADC-33		wt	intact	intact	intact	intact	OXA-23	OXA-203
ARLG-8933	2	281	4	ADC-33		wt	intact	intact	intact	intact	OXA-23	OXA-82
ARLG-9035	2	281	4	ADC-33		wt	intact	intact	intact	intact	none	OXA-82
ARLG-9045	499	345	0.25	ADC-33	+	wt	intact	intact	intact	intact	OXA-23	OXA-82
ARLG-9054	2	208	4	ADC-33		wt	intact	intact	intact	intact	OXA-23	OXA-82
ARLG-9058	2	281	8	ADC-33		wt	intact	intact	intact	intact	OXA-23	OXA-82
ARLG-9059	2	281	8	ADC-33		wt	intact	intact	intact	intact	none	OXA-82
ARLG-9062	2	281	8	ADC-33		K389E	intact	intact	intact	intact	OXA-23	OXA-82
ARLG-9067	2	281	4	ADC-33		wt	intact	intact	intact	intact	none	OXA-82
ARLG-9068	2	281	16	ADC-33	+	wt	intact	intact	intact	intact	OXA-23	OXA-82
ARLG-9069	2	281	0.12	ADC-33	+	wt	intact	intact	intact	intact	none	OXA-82
ARLG-9070	2	281	16	ADC-33	+	wt	intact	intact	intact	intact	OXA-23	OXA-82
ARLG-9072	2	281	4	ADC-33		wt	intact	intact	intact	intact	none	OXA-82
ARLG-9075	2	281	8	ADC-33		wt	intact	intact	intact	intact	none	OXA-82
ARLG-9076	2	281	8	ADC-33		wt	intact	intact	intact	intact	none	OXA-82
ARLG-9083	2	281	8	ADC-33		wt	intact	intact	intact	intact	none	OXA-82
ARLG-9090	2	281	4	ADC-33		wt	intact	intact	intact	intact	none	OXA-82
ARLG-9092	2	281	4	ADC-33		K389E	intact	intact	intact	intact	OXA-23	OXA-82
ARLG-9093	2	281	4	ADC-33		K389E	intact	intact	intact	intact	OXA-23	OXA-82
ARLG-9097	2	208	8	ADC-33		wt	intact	intact	intact	intact	OXA-169	OXA-82
ARLG-9099	2	281	4	ADC-33		wt	intact	intact	intact	intact	OXA-23	OXA-82
ARLG-9100	2	281	8	ADC-33		wt	intact	intact	intact	intact	none	OXA-82
ARLG-9101	2	281	8	ADC-33		wt	intact	truncated	intact	intact	none	OXA-82
ARLG-9114	2	281	8	ADC-33		wt	intact	intact	intact	intact	OXA-23	OXA-82
ARLG-9127	2	281	8	ADC-33		wt	intact	intact	intact	intact	none	OXA-82
Isolates highlighted in grey were used to test for the presence of the ISAba1 element upstream of the adc gene
